# Supplementary material for: Database of virtual objects to be used in psychological research
Source: PLoS One. 2020 Sep 4;15(9):e0238041. doi: 10.1371/journal.pone.0238041 (PMC7473576; doi:10.1371/journal.pone.0238041)
Supplement: S1 Data — (XLSX) [file pone.0238041.s001.xlsx]

## Sheet: Original data
	Age	Gender	Occupation	Occupation[other]	Origin	Residence	VideoMonitorFlat	Monitor_01	ComplexityMonitorFla[SQ007]	FamiliarityMonitorFl[SQ001]	VideoMonitorCurved	Monitor_02	ComplexityMonitorCur[SQ007]	FamiliarityMonitorCu[SQ001]	VideoBOMetal	BotelOpener_01	ComplexityBOMetal[SQ007]	FamiliarityBOMetal[SQ001]	VideoBOPlastic	BottleOpener_02	ComplexityBOPlastic[SQ007]	FamiliarityBOPlastic[SQ001]	VideoPeelMetal	Peeler_01	ComplexityPeelMetal[SQ007]	FamiliarityPeelMetal[SQ001]	VideoPhoneNew	Telephone_01	ComplexityPhoneNew[SQ007]	FamiliarityPhoneNew[SQ001]	VideoPhoneOld	Telephone_02	ComplexityPhoneOld[SQ007]	FamiliarityPhoneOld[SQ001]	VideoRadioNew	Radio_01	ComplexityRadioNew[SQ007]	FamiliarityRadioNew[SQ001]	VideoRadioOld	Radio_02	ComplexityRadioOld[SQ007]	FamiliarityRadioOld[SQ001]	VideoNotebook	Notebook_01	ComplexityNotebook[SQ007]	FamiliarityNotebook[SQ001]	VideoKey	Key_01	ComplexityKey[SQ007]
1	27	M	7		American	America		Monitor	3	4		Monitor	3	4		Bottle Opener	1	4		Bottle Opener	3	4		Peeler	2	3		Telephone	4	5		Telephone	3	4		Radio	2	3		CD Player	4	3		Notebook	3	4		Key	4
2	22	F	5		American	United States		monitor	4	5		monitor	3	5		bottle opener	2	4		bottle opener	5	4		peeler	4	1		Phone	2	5		phone	4	5		radio	2	5		radio	1	5		notebook	4	4		key	1
3	21	M	5		Caucasian	United States		Monitor	1	5		Monitor	1	5		Bottle Opener	2	5		Bottle Opener	2	5		Cheese slicer	4	3		Telephone	3	5		Telephone	1	5		Radio	3	5		Radio	2	5		Notebook	2	5		Key	3
4	41	F	-oth-	Health Care	United States	United States		Monitor	3	5		Antenna	2	5		Tool	2	1		Bottle Opener	2	5		Peeler	3	3		Telephone	3	5		telephone	3	4		Radio	3	5		Stereo	3	5		Notebook	1	5		Key	3
5	25	M	1		American	United States		monitor	4	5		screen	3	5		opener	2	4		opener	3	5		Stencil	4	2		phone	2	5		Telephone	2	5		radio	2	5		boombox	4	4		notebook	1	4		key	1
6	62	F	-oth-	retired	American	United States		monitor	4	5		monitor	4	5		opener	1	5		opener	1	5		peeler	2	2		telephone	4	5		telephone	4	5		radio	4	5		radio	4	5		notebook	1	5		key	3
7	25	M	-oth-	Self-employed	American	United States		Monitor	3	5		Curved monitor	3	5		Bottle opener	1	5		Bottle opener	1	5		Shaver	2	5		Home phone	4	5		Rotary phone	3	5		Radio	4	4		Boombox	4	4		Notebook	2	5		Key	1
8	40	F	-oth-	self employed	American	United States		monitor	2	5		monitor	2	5		bottle opener	2	4		bottle opener	3	5		peeler	2	5		phone	4	5		telephone	2	5		radio	3	4		boombox	3	5		notebook	1	5		key	3
9	24	F	5		Black American	United States		Flat screen television	3	4		Flat screen Television	4	3		Drink Opener	2	4		Bottle Opener	4	3		Peeler	2	4		Landline	3	2		Telephone	3	3		Radio	2	4		Radio	3	4		Office book	3	2		Key	1
10	25	M	4		American	United States		television	5	5		television	5	5		scraper	1	3		scraper	2	1		grater	1	1		phone	5	5		telephone	3	4		radio	2	4		boombox	4	5		notebook	2	5		key	1
11	57	F	5		American	United States		monitor	3	5		monitor	2	5		bottleopener	1	5		bottleopener	1	5		peeler	1	3		phone	2	5		telephone	1	5		radio	2	5		radio	2	5		notebook	1	5		key	1
12	31	M	5		American	United States		monitor	3	5		television	3	5		utensil	3	5		freeze	2	3		saw	1	3		telephone	2	5		telephone	1	5		radio	4	5		radio	3	5		notebook	2	5		key	3
13	35	F	-oth-	information	american	united states		computer monitor	3	5		monitor	3	5		bottle opener	4	4		can opener	3	2		shredder	3	5		phone	3	5		rotary phone	5	4		radio	4	3		radio	5	5		composition book	2	5		key	4
14	60	M	-oth-	scientist	United States	United States		monitor	2	5		monitor	2	5		bottle opener	2	5		bottle opener	3	5		cutter	1	1		telephone	4	5		dial tetephone	3	5		radio	2	5		boombox	2	5		spiral notebook	3	5		key	3
15	33	M	5		American	United States		monitor	3	5		monitor	4	5		bottle opener	3	5		bottle opener	4	5		shape molder tool	5	1		corded telephone	5	5		old fashioned corded telephone	5	3		old radio	5	2		portable boom box	5	5		loose leaf notebook	5	5		key	4
16	62	F	2		United States	United States		monitor	4	5		monitor	4	5		bottle opener	2	5		bottle opener	2	5		cheese slicer	2	5		phone	4	5		desk phone	3	5		intercom	4	5		boom box	4	5		notebook	2	5		key	2
17	63	M	2		United States	United States		SCREEN DISPLAY	2	5		DISPLAY	1	5		OPENER	2	4		OPENER	2	5		veg cutter	3	3		TELEPHONE	1	5		TELEPHONE	2	5		radio	2	4		RADIO	1	5		RECORD	2	4		key	1
18	44	M	4		American	United States		computer monitor	2	5		computer monitor	1	5		bottle opener	1	5		bottle opener	2	5		peeler	1	4		phone	2	5		phone	2	5		radio	2	5		radio	2	5		notebook	2	5		key	1
19	28	F	-oth-	Administration/Bookkeeper	Cacausion/American	United States - Colorado		Computer monitor	3	5		Flat screen television	3	5		Spoon	3	2		Key ring	1	5		Slicer	2	4		Desk phone	3	3		Telephone	2	5		Radio	1	5		Beatbox	3	2		Notebook	1	5		Key	1
20	30	F	3		native american	united states of america		moniter	5	5		moniter	5	5		opener	5	5		opener	5	5		cracker	3	4		telephone	5	5		telephone	5	5		radio	5	5		speaker	5	5		dairy	5	5		key	5
21	40	M	3		American	United States of America		Monitor	1	5		Monitor	2	4		Opener	1	5		Bottle Opener	1	4		Grater	2	3		Digital Telephone	1	5		Telephone	1	5		Radio	4	3		Radio	1	5		Hard cover jotter	1	5		Key	1
22	28	F	5		American	United States of America		computer monitor	4	5		computer screen	3	5		bottle opener	1	5		bottle opener	1	5		Trap	3	1		office phone	2	4		rotary telephone	2	2		radio	3	5		stereo	2	5		spiral notebook	1	5		key	3
23	30	M	-oth-	construction	american	usa		computer monitor	2	5		computer monitor	3	5		bottle opener	1	5		bottle opener	1	5		vegetable peeler	3	5		telephone	4	5		rotary phone	3	4		radio	2	5		boombox	2	5		notebook	1	5		key	1
24	29	M	4		American	USA		Monitor	3	5		Monitor	4	5		Bottle opener	3	4		Flash drive	4	5		Horseshoe	4	1		Telephone	4	5		Telephone	4	5		Radio	4	5		Radio	3	5		Notebook	2	5		Key	3
25	60	F	4		American	USA		tv	4	5		monitor	4	5		bottle opener	1	5		bottle opener	1	5		peeler	1	5		telephone	3	5		telephone	1	5		radio	3	5		radio	3	5		notebook	1	5		key	1
26	40	F	-oth-	banking	usa	usa		monitor	2	5		monitor	1	5		bottle opener	3	5		bottle opener	4	5		peeler	5	5		telephone	3	5		telephone	3	5		radio	1	5		radio	1	5		notebook	4	5		key	4
27	39	M	-oth-	Logistics	American	USA		computer monitor	3	5		computer monitor	4	5		bottle cap opener	4	5		bottle cap opener	3	5		vegetable peeler	3	5		telephone	5	5		telephone	4	5		compact stereo	4	5		mini boombox	5	5		notebook	3	5		key	4
28	34	F	3		American	USA		Computer monitor	2	5		Computer monitor	2	5		Bottle opener	1	5		Bottle opener	1	5		Peeler	2	2		Office telephone	3	5		Telephone	4	5		Radio	3	5		Boombox	2	5		Notebook	2	5		Key	2
29	62	F	4		American	USA		computer monitor	5	5		computer monitor	4	5		bottle opener	2	5		bottle opener	2	5		cheese slicer	3	3		business telephone	5	5		rotary telephone	5	5		radio	4	5		boom box	5	5		composition book	2	5		key	2
30	50	F	-oth-	customer support	caucasian	usa		monitor	1	5		monitor	1	5		bottle opener	1	5		bottle opener	2	5		peeler	1	5		phone	1	5		telephone	1	5		radio	3	5		radio	1	5		notebook	1	5		key	1
31	33	M	4		American	USA		Computer Monitor	2	5		TV	2	5		Bottle Opener	2	4		Bottle Opener	2	4		Potato Peeler	2	2		Telephone	5	5		Telephone	5	5		Radio	3	4		Boombox	4	5		Notebook	4	5		Key	2
32	35	M	3		American	USA		monitor	5	5		curved monitor	5	5		bottle opener	1	5		bottle opener	1	4		peeler	1	4		complex phone	4	2		phone	4	4		radio	4	3		radio	4	5		metal ring book	2	2		key	1
33	28	M	3		usa	usa		moniter	2	4		moniter	2	4		tool	1	1		can opener	2	5		grater	2	4		Home phone	4	5		phone	2	4		radio	4	2		boom box	3	5		notebook	2	4		key	2
34	44	M	3		American	USA		Monitor	4	5		curved screen monitor	4	5		bottle opener	1	5		bottle opener	1	5		peeler	1	5		touchtone answering phone	3	5		Rotary telephone	3	5		radio	3	5		portable boombox	3	5		notebook	1	5		key	1
35	32	F	5		white	usa		monitor	1	2		tv	3	3		can opener	1	2		bottle opener	2	1		peeler	2	4		phone	3	1		phone	4	4		radio	4	1		radio	2	3		notebook	3	1		key	5
36	36	M	3		USA	USA		monitor	3	4		Monitor	3	5		Bottle opener	2	5		bottle opener	3	5		Peeler	5	5		Telephone	5	5		telephone	5	5		radio	5	4		Radio	4	5		notebook	1	5		key	3
37	23	M	5		American	USA		pc moniter	2	4		plasma tv	2	5		bottle opener	3	4		bottle opener	2	5		metal cutter	2	1		telephone	4	5		telephone	4	4		radio	2	4		cd radio	4	4		notebook	3	5		key	3
38	54	M	3		American	USA		monitor	2	5		monitor	3	5		bottle opener	3	3		bottle opener	2	4		peeler	2	2		telephone	3	5		telephone	2	4		radio	2	4		radio	3	3		book	3	5		key	3
39	56	F	9		USA	USA		monitor	4	3		monitor	4	3		opener	2	3		opener	2	2		peeler	2	4		telephone	4	5		telephone	4	5		radio	4	5		boombox	4	5		notebook	2	5		key	2
40	34	M	7		american	usa		monitor	3	5		monitor	3	5		bottle opener	3	5		bottle opener	3	4		vegetable peeler	3	4		telephone	2	4		telephone	3	5		radio	3	5		stereo	4	5		notebook	4	5		key	2
41	49	F	1		American	USA		monitor	2	5		monitor	3	5		bottle opener	1	5		bottle opener	1	5		peeler	2	5		telephone	3	5		rotary telephone	3	5		transistor radio	3	5		boombox	4	5		spiral notebook	1	5		key	1
42	23	M	5		USA	USA		board	2	4		computer	5	5		bottle opener	3	3		bottle opener	3	4		crutch	2	2		phone	4	5		phone	2	4		camera	3	5		radio	3	5		folder	2	5		key	5
43	28	M	-oth-	freelancer	american	usa		monitor	3	5		monitor	3	5		bottle opener	2	1		scraper	3	1		saw	5	1		office phone	3	4		phone	3	5		radio	3	3		radio/boombox	3	4		notebook	2	5		key	2
44	68	F	-oth-	graphics design	American of spanish/greek/italian descent	USA		Monitor	3	5		Curved screen television	4	5		Bottle opener	2	5		Bottle opener	2	5		Cheese grater	2	4		Desk telephone	4	5		Desk Telephone	3	5		Radio	4	5		Music player	4	4		Spiral bound notebook	2	5		Key	2
45	40	F	3		American	USA		Computer	5	5		Monitor	2	3		Key	2	4		Can operner	2	2		Trap	3	3		Phone	4	2		Phone	2	2		Radio	5	4		Radio	4	3		Book	2	4		Key	3
46	35	F	2		USA	USA		monitor	3	5		monitor	2	5		beer opener	2	4		beer opener	2	4		potato peeler	3	3		telephone	4	5		telephone	2	5		radio	2	5		stereo	4	5		notebook	3	5		key	4
47	30	M	9		usa	usa		monitor	1	5		monitor	4	5		bottle opener	2	5		bottle opener	2	5		cutter	1	1		phone	5	5		telephone	3	5		radio	3	4		boombox	3	5		notebook	2	5		key	4
48	28	F	2		USA	USA		Desktop	1	4		LED TV	3	5		opener	2	4		Opener	1	4		metal	5	1		Fax machine	1	4		Telephone	1	4		Radio	3	4		Radio	1	4		spiral book	2	4		key	1
49	64	M	1		usa	usa		moniter	5	5		curved screen	5	4		bottle opener	2	4		bottle opener	2	4		pealer	1	3		desk phone	5	5		phone	5	5		radio	5	5		boom box	4	4		note book	2	3		key	2
50	32	M	5		american	usa		monitor	3	5		monitor	3	5		canopener	3	5		canopener	3	5		grader	3	2		phone	4	5		telephone	3	5		radio	3	5		boombox	4	5		notebook	3	5		key	3
51	28	M	4		American	USA		computer monitor	2	5		computer monitor	2	5		bottle opener	1	5		bottle opener	1	5		potato peeler	2	5		conference phone	3	4		rotary phone	2	5		radio	2	5		boom box	2	5		notebook	2	5		key	1
52	40	M	3		American	USA		Computer monitor	4	5		Computer monitor	1	5		Bottle opener	1	4		Bottle opener	3	2		Cheese grader	4	4		Business phone	5	4		Telephone	4	5		Radio	1	3		CD player radio	3	4		Notebook	3	5		Key	2
53	56	F	5		American	USA		computer monitor	3	5		monitor	3	4		bottle opener	1	5		bottle opener	2	5		vegetable peeler	2	3		fax machine	3	2		rotary telephone	2	4		radio	4	5		boombox	3	4		notebook	1	4		key	2
54	25	F	2		American	USA		TV	2	5		tv	1	5		bottle opener	1	5		bottle opener	1	5		peeler	2	4		phone	1	5		phone	1	4		radio	1	3		radio	1	5		note book	1	5		key	1
55	28	M	1		American	USA		Monitor	1	5		Monitor	1	5		Bottle Opener	1	5		Bottle Opener	1	5		Peeler	1	5		Landline	5	4		Telephone	1	5		Radio	1	5		Radio	1	5		File	1	5		Key	1
56	51	F	4		American	USA		computer monitor	3	5		antennae	3	5		bottle cap opener	2	5		bottle cap opener	1	5		shaver	1	1		telephone	4	5		telephone	4	5		radio	4	5		radio	4	5		notebook	1	5		key	1
57	31	F	5		usa	usa		monitor	2	3		monitor	3	5		bottle opener	2	4		bottle opener	2	5		peeler	3	4		phone	2	4		telephone	3	4		radio	3	4		boombox	3	5		notebook	3	5		nail	2
58	32	M	7		American	USA		monitor	3	5		monitor	3	5		bottle opener	2	5		bottle opener	2	5		peeler	3	4		phone	4	5		phone	3	5		radio	3	4		boombox	3	4		notebook	2	5		key	2
59	45	F	2		American	USA		computer monitor	3	5		computer monitor	1	5		key	1	4		bottle opener	1	5		peeler	1	5		telephone	4	5		telephone	4	5		radio	2	5		radio	3	5		notebook	1	5		key	1
60	24	F	4		American	USA		computer monitor	3	5		computer monitor	3	5		bottle opener	2	4		bottle opener	3	4		i do not know this item	3	1		telephone	3	5		rotary telephone	4	5		radio alarm clock	3	4		boombox	4	5		spiral notebook	2	5		key	4
61	23	F	8		usa	usa		screen	1	5		screen	1	4		opener	1	5		opener	2	5		na	5	1		phone	1	5		phon e	1	5		radio	1	5		radio	1	5		notebook	2	5		key	1
62	33	M	4		American	USA		monitor	2	5		monitor	3	5		bottle opener	2	5		bottle opener	2	5		peeler	3	3		phone	5	5		telephone	4	5		radio	3	5		boombox	5	5		notebook	3	5		key	3
63	30	M	8		USA	USA		television	3	4		television	3	5		bottle opener	2	2		bottle opener	3	4		what the heck is that?	2	1		phone	3	4		rotary phone	4	2		radio	3	3		boombox	2	3		notebook	2	4		key	2
64	46	F	3		American	USA		flat panel monitor	2	5		flat panel monitor	2	5		bottle opener	1	5		bottle opener	2	5		peeler	2	5		telephone	4	5		rotary telephone	3	5		portable radio	3	5		portable music player	3	5		notebook	2	5		key	2
65	25	M	2		American	USA		Monitor	1	5		Monitor	4	2		Bottle opener	2	3		Bottle opener	4	1		I dont know	3	5		Phone	2	1		Phone	1	3		Radio	4	3		Radio	1	5		Book	4	1		Keys	1
66	59	F	4		American	USA		monitor	3	5		monitor	2	5		bottle opener	1	5		opener	1	5		hand peeler	1	5		telephone	3	5		telephone	2	5		radio	3	5		boom box	2	5		tablet	1	5		Key	2
67	25	F	3		USA	USA		monitor	3	5		monitor	2	5		bottle opener	1	5		bottle opener	1	5		shredder	2	2		telephone	3	5		telephone	3	5		radio	3	5		stereo	3	4		notebook	2	5		key	2
68	41	F	1		American	USA		monitor	1	5		computer monitor	3	5		bottle opener	1	5		bottle opener	1	5		potato peeler	1	5		telephone	3	5		telephone	2	5		radio	3	5		boombox	3	5		spiral notebook	3	5		key	1
69	30	F	2		American	USA		Monitor	2	3		monitor	4	1		Peeler	2	3		Keys	2	2		Bear trap	2	3		Phone	5	3		Phone	3	5		Radio	4	1		Juke box	3	4		Book	3	4		Keys	3
70	37	F	5		Caucasinan/White	USA		monitor	3	5		monitor	3	4		bottle opener	2	4		bottle opener	3	5		vegetable peeler	3	4		phone	4	5		phone	3	5		radio	4	5		boombox	4	5		notebook	2	5		key	3
71	28	M	5		usa	usa		monitor	3	5		monitor	3	4		bottle opener	1	4		bottle opener	1	4		shredder	1	4		phone	2	3		phone	2	4		radio	2	3		boombox	2	3		notebook	1	4		key	1
72	36	F	2		USA	USA		computer monitor	2	5		computer monitor	2	5		bottle opener	3	5		bottle opener	3	5		saw	2	2		telephone	3	5		telephone	3	5		radio	2	4		stereo	2	5		notebook	2	5		key	3
73	30	F	4		American	USA		monitor	4	5		monitor	4	5		bottle opener	1	2		bottle opener	2	2		peeler	2	5		phone	4	4		phone	3	3		radio	3	3		boombox	3	3		notebook	2	5		key	2
74	49	M	4		us	usa		monitor	1	5		monitor	1	5		bottle opener	1	5		bottle opener	1	4		skinner	2	5		telephone	3	3		telephone	2	2		radio	2	4		radio	3	4		notebook	2	5		key	1
75	24	F	8		American	USA		monitor	2	5		monitor	3	5		bottle opener	1	5		bottle opener	1	5		grater	3	3		phone	4	5		telephone	3	5		radio	3	5		stereo	3	4		notebook	2	5		key	4
76	30	M	3		American	USA		TV monitor	5	4		computer monitor	5	3		Keys	4	1		Can opener	2	3		Bear trap	3	1		Phone	2	2		Phone	1	3		Radio	3	1		Musicbox	2	1		Book	3	1		keys	1
77	46	F	5		American	USA		computer monitor	3	5		television	3	5		bottle opener	2	5		bottle opener	2	5		peeler	2	4		telephone	4	5		telephone	4	5		radio	3	5		boombox	5	5		notebook	3	5		key	2
78	31	M	4		american	USA		monitor	2	3		monitor	3	3		bottle opener	1	3		bottle opener	2	3		vegetable peeler	2	5		telephone	4	2		telephone	3	3		radio	3	1		bookbox	4	2		notebook	2	3		key	2
79	44	M	8		White	USA		computer monitor	1	5		computer monitor	1	5		bottle opener	1	5		bottle opener	1	5		cheese slicer	1	5		telephone	1	5		telephone	1	5		radio	1	5		radio	1	5		book	1	5		key	1
80	22	M	5		american	usa		pc	5	5		pc	5	5		tool	5	2		opener	3	3		toolZ	3	2		phone	1	5		phone	1	5		radio	2	5		radio	5	5		book	4	4		key	2
81	62	F	3		American	USA		computer monitor	3	5		computer monitor	3	5		bottle opener	2	5		bottle opener	2	5		vegetable peeler	3	4		telephone	4	5		telephone	2	4		radio	3	5		radio	4	5		notebook	3	5		key	2
82	24	F	3		USA	USA		monitor	4	5		TV	5	5		bottle opener	1	5		bottle opener	1	5		peeler	1	3		phone	3	5		telephone	2	5		radio	3	3		stereo	4	5		notebook	1	5		key	2
83	35	F	5		American	USA		computer moniter	2	5		moniter	3	5		bottle opener	2	5		bottle opener	1	5		peeler	3	5		phone	4	5		rotary phone	4	5		radio	3	5		radio	3	5		notebook	1	5		key	3
[truncated: 441 more columns]
