# Supplementary material for: Database of virtual objects to be used in psychological research
Source: PLoS One. 2020 Sep 4;15(9):e0238041. doi: 10.1371/journal.pone.0238041 (PMC7473576; doi:10.1371/journal.pone.0238041)
Supplement: S2 Data — (XLSX) [file pone.0238041.s002.xlsx]

## Sheet: Ratings for individual objects
given name	modal name	modal name counts	name agreement %	DKO	%DKO	M complexity	SD complexity	M familiarity	SD familiarity
Telephone_01	telephone	79	95.2	0	0	3.33	1.18	4.47	1.04
Telephone_02	telephone	83	100	0	0	2.81	1.19	4.51	0.832
Radio_01	radio	80	96.4	0	0	2.95	1.02	4.24	1.1
Radio_02	radio	35	42.2	0	0	3.05	1.18	4.53	0.846
Keys_01	keys	78	94	0	0	2.78	1.35	4.76	0.617
Notebook_01	notebook	65	78.3	0	0	2.13	0.997	4.59	0.938
Key_01	key	79	95.2	0	0	2.19	1.14	4.75	0.839
Chair_01	chair	65	78.3	0	0	2.33	1.09	4.69	0.748
Chair_02	chair	83	100	0	0	2.14	1	4.64	0.82
Chair_03	chair	83	100	0	0	2.37	1.03	4.65	0.74
Easel_01	easel	27	32.5	0	0	2.04	0.903	3.87	1.21
Book_01	book	83	100	0	0	1.69	0.923	4.66	0.941
Scissors_01	scissors	83	100	0	0	2.24	1.14	4.76	0.759
Guitar_01	guitar	74	89.2	0	0	2.76	1.2	4.49	0.832
Guitar_02	guitar	82	98.8	0	0	3.14	1.21	4.4	1.07
Hammer_01	hammer	68	81.9	0	0	2.2	1.07	3.99	1.29
Hammer_02	hammer	82	98.8	0	0	2.36	1.2	4.69	0.764
Toolbox_01	tool box	73	88	0	0	2	0.911	4.4	0.896
VirtualRealityHeadset_01	virtual reality head set	33	39.8	0	0	3.19	1.31	3.59	1.39
Pan_01	pan	66	79.5	0	0	1.84	0.956	4.77	0.611
Pot_01	pot	46	55.4	0	0	1.94	1.05	4.59	0.812
Controller_01	controller	61	73.5	0	0	2.81	1.14	4.34	1.1
Controller_02	controller	67	80.7	0	0	2.78	1.08	4.43	0.965
GameBoy_01	game boy	64	77.1	0	0	2.9	1.16	4.37	0.946
Stapler_01	stapler	83	100	0	0	2.43	1.12	4.64	0.708
HolePuncher_01	hole puncher	50	60.2	2	2.4	2.49	1.17	3.64	1.51
Knife_01	knife	82	98.8	0	0	2.01	1.09	4.77	0.611
KnifeBlock_01	knife block	33	39.8	0	0	2.28	1.18	4.24	1.11
KnifeBlock_02	knife block	23	27.7	0	0	2.75	1.31	4.45	0.94
Cap_01	cap	62	74.7	0	0	1.94	1.03	4.6	0.826
Cap_02	cap	63	75.9	0	0	1.73	0.925	4.52	0.967
Helmet_01	helmet	75	90.4	1	1.2	3.59	1.28	3.3	1.38
Binder_01	binder	58	69.9	0	0	1.94	0.929	4.55	0.845
Helmet_02	helmet	68	81.9	0	0	3.05	1.32	3.53	1.22
Sandal_01	sandal	50	60.2	0	0	1.93	0.947	4.46	0.831
Flipflop_01	flip flop	40	48.2	0	0	1.84	0.981	4.49	1.07
Cup_01	cup	67	80.7	0	0	2.1	1.09	4.59	0.856
Mug_01	mug	51	61.4	0	0	1.7	0.894	4.7	0.808
Television_01	television	82	98.8	0	0	3.11	1.21	4.71	0.725
Keyboard_01	keyboard	83	100	0	0	3.02	1.17	4.7	0.852
Mouse_01	mouse	83	100	0	0	2.43	1.2	4.66	0.859
Cellphone_01	cell phone	46	55.4	0	0	2.98	1.27	4.63	0.619
ComputerTower_01	computer tower	29	34.9	0	0	3	1.35	4.64	0.708
Laptop_01	laptop	57	68.7	0	0	2.43	1.35	4.3	0.984
Laptop_02	laptop	79	95.2	0	0	2.96	1.46	4.67	0.843
Fork_01	fork	81	97.6	0	0	1.87	1.03	4.78	0.716
Spoon_01	spoon	82	98.8	0	0	1.64	0.905	4.76	0.691
Monitor_01	monitor	72	86.7	0	0	2.76	1.15	4.76	0.597
Monitor_02	monitor	61	73.5	0	0	2.89	1.16	4.67	0.767
BottleOpener_01	bottle opener	61	73.5	0	0	1.86	0.952	4.22	1.14
BottleOpener_02	bottle opener	62	74.7	0	0	2.07	0.997	4.29	1.16
Peeler_01	peeler	43	51.8	4	4.8	2.39	1.12	3.31	1.46
Peeler_02	peeler	57	68.7	0	0	2.17	1.1	4.37	1.01
WateringCan_01	watering can	61	73.5	3	3.6	2.63	1.33	4.43	0.858
WateringCan_02	watering can	56	67.5	3	3.6	2.3	1.11	4.35	0.916
Paddle_01	paddle	73	88	0	0	1.86	0.989	4.29	0.904
Wheelbarrow_01	wheel barrow	61	73.5	1	1.2	2.8	1.24	4.2	0.997
Grinder_01	grinder	48	57.8	3	3.6	3.18	1.09	2.94	1.46
Grinder_02	grinder	49	59	4	4.8	3.02	1.18	3.47	1.36
Apple_01	apple	83	100	0	0	1.82	0.952	4.76	0.759
Banana_01	banana	82	98.8	0	0	1.66	0.941	4.64	0.957
Bananas_01	bananas	62	74.7	0	0	2.01	1.13	4.77	0.57
Grapes_01	grapes	76	91.6	0	0	2.4	1.26	4.71	0.758
FruitBowl_01	fruit bowl	56	67.5	0	0	2.72	1.28	4.49	0.942
FruitPlate_01	fruit plate	25	30.1	0	0	2.64	1.21	4.48	0.98
Fruit_01	fruit	79	95.2	0	0	2.87	1.33	4.4	1.04
Fruit_02	fruit	81	97.6	0	0	2.84	1.39	4.63	0.776
Tape_01	tape	77	92.8	0	0	2.22	0.911	4.42	1.08
Tape_02	tape	80	96.4	0	0	2.33	1.11	4.45	0.873
Plate_01	plate	40	48.2	0	0	2.34	1.19	4.67	0.899
Plate_02	plate	42	50.6	0	0	2.1	1.05	4.7	0.792
Cup_02	cup	71	85.5	0	0	2.48	1.19	4.65	0.706
Plates_01	plates	39	47	0	0	2.6	1.28	4.61	0.824
Cabinet_01	cabinet	32	38.6	0	0	2.13	1.09	4.43	0.952
Cabinet_02	cabinet	43	51.8	0	0	2.43	1.13	4.54	0.754
AlarmClock_01	alarm clock	51	61.4	0	0	2.95	1.23	4.7	0.676
Birdhouse_01	bird house	47	56.6	0	0	2.58	1.17	4.4	0.91
Bench_01	bench	81	97.6	0	0	2.04	0.981	4.65	0.788
Bread_01	bread	80	96.4	0	0	1.77	0.928	4.52	1
Bread_02	bread	36	43.4	6	7.2	1.75	1.16	3.55	1.57
Lamp_01	lamp	79	95.2	0	0	3.05	1.15	4.33	1.06
WashingMachine_01	washing machine	36	43.4	0	0	2.9	1.15	4.55	0.94
Sculpture_01	sculpture	34	41	2	2.4	2.88	1.23	2.77	1.52
Massager_01	massager	33	39.8	6	7.2	2.48	1.13	2.88	1.56
JackOLantern_01	jack o lantern	47	56.6	0	0	2.64	1.17	4.63	0.851
DeskOrganizer_01	desk organizer	18	21.7	4	4.8	2.47	1.15	3.87	1.33
DeskOrganizer_02	desk organizer	17	20.5	4	4.8	2.41	1.21	3.88	1.27
DeskOrganizer_03	desk organizer	27	32.5	1	1.2	2.93	1.27	4.02	1.16
DeskOrganizer_04	desk organizer	20	24.1	2	2.4	2.58	1.25	3.83	1.27
Eraser_01	eraser	81	97.6	0	0	1.69	1.04	4.54	0.967
Marker_01	marker	60	72.3	1	1.2	1.71	0.918	4.28	1.14
Marker_02	marker	65	78.3	1	1.2	1.82	0.843	4.48	0.832
Bench_02	bench	79	95.2	0	0	2.72	1.42	4.69	0.84
Chair_04	chair	83	100	0	0	2.27	1.13	4.77	0.548
Chair_05	chair	83	100	0	0	1.84	0.876	4.8	0.579
Table_01	table	42	50.6	0	0	2.01	0.89	4.59	0.812
Couch_01	couch	44	53	0	0	2.33	0.964	4.71	0.863
Sunglasses_01	sun glasses	68	81.9	0	0	2.31	1.2	4.65	0.847
Sunglasses_02	sun glasses	71	85.5	0	0	2.34	1.05	4.57	0.9
Lighter_01	lighter	81	97.6	0	0	2.22	0.925	4.57	0.768
Lighter_02	lighter	83	100	0	0	2.22	1.05	4.54	0.915
Globe_01	globe	81	97.6	0	0	2.67	1.27	4.7	0.639
Sword_01	sword	73	88	0	0	2.23	1.09	3.96	1.16
Sword_02	sword	51	61.4	0	0	2.43	1.17	3.92	1.17
CowboyHat_01	cowboy hat	47	56.6	0	0	1.96	1.05	4.39	1.02
Boat_01	boat	82	98.8	0	0	2.57	1.27	3.98	1.21
Xylophone_01	xylophone	69	83.1	1	1.2	2.86	1.08	3.65	1.25
Nightstand_01	night stand	29	34.9	0	0	2.4	0.936	4.48	0.802
Lamp_02	lamp	81	97.6	0	0	2.61	1.11	4.71	0.758
JuiceBox_01	juice box	59	71.1	0	0	1.71	0.877	4.63	0.744
Birdhouse_02	bird house	73	88	0	0	2.55	1.13	4.37	1.06
Suitcase_01	suit case	50	60.2	0	0	2.46	1.16	4.41	0.938
Headphones_01	head phones	55	66.3	0	0	2.81	1.18	4.49	0.967
Microphone_01	microphone	83	100	0	0	3.12	1.12	4.19	1.06
Microphone_02	microphone	76	91.6	2	2.4	3.33	1.15	3.95	1.2
Scraper_01	scraper	62	74.7	1	1.2	2.13	1.01	3.8	1.34
Bucket_01	bucket	66	79.5	0	0	2.18	1.31	4.6	0.78
Bucket_02	bucket	73	88	0	0	1.81	0.981	4.54	0.967
Shovel_01	shovel	63	75.9	0	0	1.72	0.967	4.42	0.939
Squeegee_01	squeegee	30	36.1	3	3.6	2.28	1.03	3.71	1.31
Nightstand_02	night stand	41	49.4	0	0	2.88	1.15	4.48	0.888
				55
